# Supplementary material for: Short-Term Benefits of Continuous Positive Airway Pressure Treatment on Cognition in the Obstructive Sleep Apnea Syndrome: A Retrospective Study
Source: Brain Sci. 2023 Jan 10;13(1):124. doi: 10.3390/brainsci13010124 (PMC9856474; doi:10.3390/brainsci13010124)
Supplement: Supplementary file 1 [file brainsci-13-00124-s001.zip]

Archive with 1 entries (1 files):
- brainsci-2094341-supplementary.pdf
